# Supplementary material for: Data-to-music sonification and user engagement
Source: Front Big Data. 2023 Aug 10;6:1206081. doi: 10.3389/fdata.2023.1206081 (PMC10448511; doi:10.3389/fdata.2023.1206081)
Supplement: Audio S1 — May clouds data melody as pure tones. [file Data_Sheet_1.zip]

Archive with 18 entries (18 files):
- May Oktas Chords_pitches_timbre_rhythm(-25LUFS).mp3
- __MACOSX/._May Oktas Chords_pitches_timbre_rhythm(-25LUFS).mp3
- May Oktas Chords_pitches_timbre(-25LUFS).mp3
- __MACOSX/._May Oktas Chords_pitches_timbre(-25LUFS).mp3
- May Oktas Chords_pure tones(-25 dB LUFS).mp3
- __MACOSX/._May Oktas Chords_pure tones(-25 dB LUFS).mp3
- May Oktas Melody_pitches_timbre_rhythm(-25LUFS).mp3
- __MACOSX/._May Oktas Melody_pitches_timbre_rhythm(-25LUFS).mp3
- May Oktas Melody_pitches-timbre(-25LUFS).mp3
- __MACOSX/._May Oktas Melody_pitches-timbre(-25LUFS).mp3
- May Oktas Melody_pure tones(-25LUFS).mp3
- __MACOSX/._May Oktas Melody_pure tones(-25LUFS).mp3
- May Wind Rhythm_drumset(-25LUFS).mp3
- __MACOSX/._May Wind Rhythm_drumset(-25LUFS).mp3
- May Wind Rhythm_pitches-timbre(-25LUFS).mp3
- __MACOSX/._May Wind Rhythm_pitches-timbre(-25LUFS).mp3
- May Wind Rhythm_plain sounds(-25LUFS).mp3
- __MACOSX/._May Wind Rhythm_plain sounds(-25LUFS).mp3
